# Supplementary material for: Clinical and Molecular Spectrum of Sporadic Vascular Malformations: A Single-Center Study
Source: Biomedicines. 2022 Jun 20;10(6):1460. doi: 10.3390/biomedicines10061460 (PMC9220263; doi:10.3390/biomedicines10061460)
Supplement: Supplementary file 1 [file biomedicines-10-01460-s001.zip]

Archive with 1 entries (1 files):
- biomedicines-1597195-supplementary.pdf
